# Supplementary material for: Taq-Polymerase Stop Assay to Determine Target Selectivity of G4 Ligands in Native Promoter Sequences of MYC, TERT, and KIT Oncogenes
Source: Pharmaceuticals (Basel). 2023 Apr 5;16(4):544. doi: 10.3390/ph16040544 (PMC10142109; doi:10.3390/ph16040544)
Supplement: Supplementary file 1 [file pharmaceuticals-16-00544-s001.zip]

Archive with 1 entries (1 files):
- pharmaceuticals-2258734-supplementary.pdf
